# Supplementary material for: Integrated Network Pharmacology, Molecular Docking and Experimental Validation Reveal That Quercetin Suppresses Clear Cell Renal Cell Carcinoma via MMP9-Associated Macrophage Polarization
Source: Biomedicines. 2026 Apr 16;14(4):904. doi: 10.3390/biomedicines14040904 (PMC13113011; doi:10.3390/biomedicines14040904)
Supplement: Supplementary file 1 [file biomedicines-14-00904-s001.zip]

Archive with 1 entries (1 files):
- biomedicines-4074941-supplementary.pdf
